# Supplementary material for: Morphological description of Laevicaulisstuhlmanni (Simroth, 1895) (Pulmonata, Veronicellidae) from Egypt
Source: Biodivers Data J. 2022 Oct 7;10:e85495. doi: 10.3897/BDJ.10.e85495 (PMC9836597; doi:10.3897/BDJ.10.e85495)
Supplement: XML Treatment for Laevicaulis stuhlmanni [file BDJ.10.e85495-treatment1.xml]

<!DOCTYPE tp:taxon-treatment
  PUBLIC "-//TaxonX//DTD Taxonomic Treatment Publishing DTD v0 20100105//EN" "tax-treatment-NSO.dtd">
<tp:taxon-treatment xmlns:tp="http://www.plazi.org/taxpub"><tp:treatment-meta><mixed-citation publication-type="journal"><person-group><name><surname>Ali</surname><given-names>Reham Fathey</given-names></name><name><surname>Robinson</surname><given-names>David G</given-names></name><name><surname>Liberto</surname><given-names>Fabio</given-names></name></person-group><article-title>Morphological description of <italic><tp:taxon-name><tp:taxon-name-part taxon-name-part-type="genus" reg="Laevicaulis">Laevicaulis</tp:taxon-name-part><tp:taxon-name-part taxon-name-part-type="species" reg="stuhlmanni">stuhlmanni</tp:taxon-name-part></tp:taxon-name></italic> (Simroth, 1895) (<tp:taxon-name><tp:taxon-name-part taxon-name-part-type="infraclass">Pulmonata</tp:taxon-name-part></tp:taxon-name>, <tp:taxon-name><tp:taxon-name-part taxon-name-part-type="family">Veronicellidae</tp:taxon-name-part></tp:taxon-name>) from Egypt</article-title><source>Biodivers Data J</source><day>07</day><month>10</month><year>2022</year><volume>10</volume><pub-id pub-id-type="doi">10.3897/BDJ.10.e85495</pub-id></mixed-citation></tp:treatment-meta><tp:nomenclature><tp:taxon-name>
            <object-id xmlns:xlink="http://www.w3.org/1999/xlink" content-type="arpha" xlink:type="simple">4E82F6BD-9656-5FAF-95A9-E70694DCB90F</object-id>
            <tp:taxon-name-part taxon-name-part-type="genus">Laevicaulis</tp:taxon-name-part>
            <tp:taxon-name-part taxon-name-part-type="species">stuhlmanni</tp:taxon-name-part>
            <object-id xmlns:xlink="http://www.w3.org/1999/xlink" xlink:type="simple" object-id-type="GBIF">https://www.gbif.org/species/11057552</object-id>
            <object-id xmlns:xlink="http://www.w3.org/1999/xlink" xlink:type="simple" object-id-type="molluscabase">https://www.molluscabase.org/aphia.php?p=taxdetails&amp;id=1255847</object-id>
            <object-id xmlns:xlink="http://www.w3.org/1999/xlink" xlink:type="simple" object-id-type="Encyclopedia of Life">https://eol.org/pages/52584426</object-id>
            <object-id xmlns:xlink="http://www.w3.org/1999/xlink" xlink:type="simple" object-id-type="Wikipedia">https://en.wikipedia.org/wiki/Laevicaulis_stuhlmanni</object-id>
            <object-id xmlns:xlink="http://www.w3.org/1999/xlink" xlink:type="simple" object-id-type="Barcode of Life">https://www.molluscabase.org/aphia.php?p=taxdetails&amp;id=1335505</object-id>
          </tp:taxon-name><tp:taxon-authority>(Simroth, 1895)</tp:taxon-authority><tp:nomenclature-citation-list><tp:nomenclature-citation><tp:taxon-name>
                <tp:taxon-name-part taxon-name-part-type="genus" reg="Laevicaulis"/>
                <tp:taxon-name-part taxon-name-part-type="species" reg="stuhlmanni"/>
              </tp:taxon-name><comment>
                <bold>Synonymy</bold>
              </comment></tp:nomenclature-citation><tp:nomenclature-citation><tp:taxon-name>
                <tp:taxon-name-part taxon-name-part-type="genus" reg="Laevicaulis"/>
                <tp:taxon-name-part taxon-name-part-type="species" reg="stuhlmanni"/>
              </tp:taxon-name><comment><ext-link xmlns:xlink="http://www.w3.org/1999/xlink" ext-link-type="uri" xlink:href="https://www.molluscabase.org/aphia.php?p=taxdetails&amp;id=1256002" xlink:type="simple"><italic>Vaginula stuhlmanni</italic> Simroth, 1895</ext-link> (original combination)</comment></tp:nomenclature-citation><tp:nomenclature-citation><tp:taxon-name>
                <tp:taxon-name-part taxon-name-part-type="genus" reg="Eleutherocaulis">Eleutherocaulis</tp:taxon-name-part>
                <tp:taxon-name-part taxon-name-part-type="species" reg="stuhlmanni">stuhlmanni</tp:taxon-name-part>
              </tp:taxon-name><comment> (Simroth, 1895)</comment></tp:nomenclature-citation><tp:nomenclature-citation><tp:taxon-name>
                <tp:taxon-name-part taxon-name-part-type="genus" reg="Laevicaulis"/>
                <tp:taxon-name-part taxon-name-part-type="species" reg="stuhlmanni"/>
              </tp:taxon-name><comment>
                <ext-link xmlns:xlink="http://www.w3.org/1999/xlink" ext-link-type="uri" xlink:href="https://www.molluscabase.org/aphia.php?p=taxdetails&amp;id=1256003" xlink:type="simple"><italic>Vaginula schnitzleri</italic> Simroth, 1895</ext-link>
              </comment></tp:nomenclature-citation><tp:nomenclature-citation><tp:taxon-name>
                <tp:taxon-name-part taxon-name-part-type="genus" reg="Vaginula">Vaginula</tp:taxon-name-part>
                <tp:taxon-name-part taxon-name-part-type="species" reg="aequatorialis">aequatorialis</tp:taxon-name-part>
              </tp:taxon-name><comment> Simroth, 1896</comment></tp:nomenclature-citation><tp:nomenclature-citation><tp:taxon-name>
                <tp:taxon-name-part taxon-name-part-type="genus" reg="Laevicaulis"/>
                <tp:taxon-name-part taxon-name-part-type="species" reg="stuhlmanni"/>
              </tp:taxon-name><comment>
                <ext-link xmlns:xlink="http://www.w3.org/1999/xlink" ext-link-type="uri" xlink:href="https://www.molluscabase.org/aphia.php?p=taxdetails&amp;id=1255854" xlink:type="simple"><italic>Vaginula brauni</italic> Simroth, 1913</ext-link>
              </comment></tp:nomenclature-citation><tp:nomenclature-citation><tp:taxon-name>
                <tp:taxon-name-part taxon-name-part-type="genus" reg="Laevicaulis">Laevicaulis</tp:taxon-name-part>
                <tp:taxon-name-part taxon-name-part-type="species" reg="stuhlmanni">stuhlmanni</tp:taxon-name-part>
                <tp:taxon-name-part taxon-name-part-type="subspecies" reg="aegypti">aegypti</tp:taxon-name-part>
              </tp:taxon-name><comment> Ali and Robinson, 2017 (<italic>nomen nudum</italic>)</comment></tp:nomenclature-citation></tp:nomenclature-citation-list></tp:nomenclature><tp:treatment-sec sec-type="materials"><title>Materials</title><list list-type="alpha-lower" list-content="occurrences"><list-item><p><bold>Type status:</bold> <named-content xmlns:xlink="http://www.w3.org/1999/xlink" content-type="dwc:typeStatus" xlink:type="simple">Other material</named-content>. <bold>Occurrence:</bold> occurrenceID: <named-content xmlns:xlink="http://www.w3.org/1999/xlink" content-type="dwc:occurrenceID" xlink:type="simple">8C0A5648-A953-5B9F-B900-5D4F0307EB8A</named-content>; catalogNumber: <named-content xmlns:xlink="http://www.w3.org/1999/xlink" content-type="dwc:catalogNumber" xlink:type="simple">USDA 144250</named-content>; occurrenceRemarks: <named-content xmlns:xlink="http://www.w3.org/1999/xlink" content-type="dwc:occurrenceRemarks" xlink:type="simple">found on grass in Marriot Hotel in Cairo</named-content>; recordedBy: <named-content xmlns:xlink="http://www.w3.org/1999/xlink" content-type="dwc:recordedBy" xlink:type="simple">Reham Fathey Ali</named-content>; individualCount: <named-content xmlns:xlink="http://www.w3.org/1999/xlink" content-type="dwc:individualCount" xlink:type="simple">25</named-content>; sex: <named-content xmlns:xlink="http://www.w3.org/1999/xlink" content-type="dwc:sex" xlink:type="simple">hermaphrodite</named-content>; lifeStage: <named-content xmlns:xlink="http://www.w3.org/1999/xlink" content-type="dwc:lifeStage" xlink:type="simple">juvenile and adults</named-content>; preparations: <named-content xmlns:xlink="http://www.w3.org/1999/xlink" content-type="dwc:preparations" xlink:type="simple">whole animal (ETOH)</named-content>; <bold>Taxon:</bold> scientificNameID: <named-content xmlns:xlink="http://www.w3.org/1999/xlink" content-type="dwc:scientificNameID" xlink:type="simple">urn:lsid:marinespecies.org:taxname:1255847</named-content>; scientificName: <named-content xmlns:xlink="http://www.w3.org/1999/xlink" content-type="dwc:scientificName" xlink:type="simple"><italic><tp:taxon-name><tp:taxon-name-part taxon-name-part-type="genus" reg="Laevicaulis">Laevicaulis</tp:taxon-name-part><tp:taxon-name-part taxon-name-part-type="species" reg="stuhlmanni">stuhlmanni</tp:taxon-name-part></tp:taxon-name></italic> (Simroth, 1895)</named-content>; kingdom: <named-content xmlns:xlink="http://www.w3.org/1999/xlink" content-type="dwc:kingdom" xlink:type="simple"><tp:taxon-name><tp:taxon-name-part taxon-name-part-type="kingdom">Mollusca</tp:taxon-name-part></tp:taxon-name></named-content>; class: <named-content xmlns:xlink="http://www.w3.org/1999/xlink" content-type="dwc:class" xlink:type="simple"><tp:taxon-name><tp:taxon-name-part taxon-name-part-type="class">Gastropoda</tp:taxon-name-part></tp:taxon-name></named-content>; family: <named-content xmlns:xlink="http://www.w3.org/1999/xlink" content-type="dwc:family" xlink:type="simple"><tp:taxon-name><tp:taxon-name-part taxon-name-part-type="family">Veronicellidae</tp:taxon-name-part></tp:taxon-name></named-content>; <bold>Location:</bold> continent: <named-content xmlns:xlink="http://www.w3.org/1999/xlink" content-type="dwc:continent" xlink:type="simple">Africa</named-content>; country: <named-content xmlns:xlink="http://www.w3.org/1999/xlink" content-type="dwc:country" xlink:type="simple">Egypt</named-content>; stateProvince: <named-content xmlns:xlink="http://www.w3.org/1999/xlink" content-type="dwc:stateProvince" xlink:type="simple">El Gezira Street, on Gezira Island, El Zamalek district</named-content>; county: <named-content xmlns:xlink="http://www.w3.org/1999/xlink" content-type="dwc:county" xlink:type="simple">Egypt</named-content>; <bold>Event:</bold> samplingProtocol: <named-content xmlns:xlink="http://www.w3.org/1999/xlink" content-type="dwc:samplingProtocol" xlink:type="simple">collecting by hand and observation</named-content>; year: <named-content xmlns:xlink="http://www.w3.org/1999/xlink" content-type="dwc:year" xlink:type="simple">2006</named-content>; month: <named-content xmlns:xlink="http://www.w3.org/1999/xlink" content-type="dwc:month" xlink:type="simple">4</named-content>; day: <named-content xmlns:xlink="http://www.w3.org/1999/xlink" content-type="dwc:day" xlink:type="simple">15</named-content>; habitat: <named-content xmlns:xlink="http://www.w3.org/1999/xlink" content-type="dwc:habitat" xlink:type="simple">garden</named-content>; eventRemarks: <named-content xmlns:xlink="http://www.w3.org/1999/xlink" content-type="dwc:eventRemarks" xlink:type="simple">collecting at late hours of night in activity periods</named-content>; <bold>Record Level:</bold> institutionCode: <named-content xmlns:xlink="http://www.w3.org/1999/xlink" content-type="dwc:institutionCode" xlink:type="simple">USDA – USDA APHIS National Malacology Collection, Academy of Natural Sciences, Philadelphia, Pennsylvania, USA</named-content>; collectionCode: <named-content xmlns:xlink="http://www.w3.org/1999/xlink" content-type="dwc:collectionCode" xlink:type="simple">"Terrestrial slugs"</named-content>; basisOfRecord: <named-content xmlns:xlink="http://www.w3.org/1999/xlink" content-type="dwc:basisOfRecord" xlink:type="simple">PreservedSpecimen</named-content></p></list-item></list></tp:treatment-sec><tp:treatment-sec sec-type="Description"><title>Description</title><p>
            <bold>General description of external morphology</bold>
          </p><p>The slug has a dorsal-ventrally flattened body; the notum has a dark brown background, with a light longitudinal colour band running down the centre; in some specimens, it is reduced to punctation (Fig. <xref ref-type="fig" rid="F7733794">1</xref>). Some specimens have a darker band on both sides of the notum, these bands being connected together on the head and in the back and could be thick or thin or as rows of dark spots (Figs <xref ref-type="fig" rid="F7733794">1</xref>, <xref ref-type="fig" rid="F7733816">2</xref>). The hyponata are uniform light brown. The head has two pairs of tentacles that are hidden under the notum, the first (lower) shorter chemotactic pair and a longer (upper) pair of ocular tentacles. The adult specimens of <italic><tp:taxon-name><tp:taxon-name-part taxon-name-part-type="genus" reg="Laevicaulis">Laevicaulis</tp:taxon-name-part><tp:taxon-name-part taxon-name-part-type="species" reg="stuhlmanni">stuhlmanni</tp:taxon-name-part></tp:taxon-name></italic> preserved in alcohol have been measured (n = 15): mean length 44 mm (range: 36–52 mm), mean width 16 mm (range: 12–19 mm), mean foot length 38 mm (range: 23–48 mm), mean foot width 6 mm (range: 4-9 mm), mean width of right hyponota 5 mm (range: 3–7 mm), mean width of left hyponota 5 mm (range: 3-7 mm).</p></tp:treatment-sec><tp:treatment-sec sec-type="Diagnosis"><title>Diagnosis</title><p><bold>Genitalia description</bold>:</p><p>The female genital pore is located on the right hyponotum, posterior to the middle of the total length and the male genital pore opens in the anterior portion just below the right ocular tentacle. The anterior male genital complex is composed of two elements, the phallus <italic>sensu stricto</italic> and the phallic gland, both enclosed in a muscular sheath sharing a common atrium that opens through the genital pore. The phallus is slender (Figs <xref ref-type="fig" rid="F7733888">3</xref>, <xref ref-type="fig" rid="F7733923">4</xref>) and has a sub-distal annular swelling. In some specimens, the phallus is less slender, with a distal swelling, caused by the invagination of the distal part. The phallic gland is composed of a conical papilla that arises from a vase-shaped base. On the proximal part, there are a number digitiform tubules, numbering from ten to seventeen, averaging 12.5 ± 1.8 tubules. In three specimens, it was noticed that one of the tubules branched into two smaller tubules (Fig. <xref ref-type="fig" rid="F7733888">3</xref>). The papilla gland is at the same level as the phallus papilla tip in some samples or distally forward (Figs <xref ref-type="fig" rid="F7733931">5</xref>, <xref ref-type="fig" rid="F7733944">6</xref>). However, in two specimens, the phallus papilla stalk was distally more forward than the gland papilla or not at the same level (Fig. <xref ref-type="fig" rid="F7733959">7</xref>). The papilla of the phallic gland is pointed conical and different in length and width relative to its base in each individual; at the base of the papilla, typically four to five thin lines of wrinkles can be seen, possibly produced by the contraction and expansion of the papilla. Some specimens have up to seven to twelve thin lines of wrinkles (Fig. <xref ref-type="fig" rid="F7733959">7</xref>). The posterior genitalia are characterised by a more or less oval hermaphroditic gonad (ovotestis) made up of rounded acini; from it arises a large convoluted hermaphroditic duct that connects to the albumen gland, the latter being conical and very large. The vas deferens can be divided into four parts: the proximal posterior vas deferens (from the fertilisation complex to the prostatic gland), the distal posterior vas deferens (from the prostate to the ligament duct), the middle vas deferens (from the ligament duct, in anterior direction inside the integument) and the anterior vas deferens (from the exit of the tegument to the phallus). The prostatic gland is dark yellow to pale coffee colour with a smooth surface; the ligament duct is a short duct that connects the middle vas deferens to the short duct of the bursa copulatrix; the bursa copulatrix is large and oval (Fig. <xref ref-type="fig" rid="F7734078">8</xref>).</p></tp:treatment-sec><tp:treatment-sec sec-type="Distribution"><title>Distribution</title><p><italic><tp:taxon-name><tp:taxon-name-part taxon-name-part-type="genus" reg="Laevicaulis">Laevicaulis</tp:taxon-name-part><tp:taxon-name-part taxon-name-part-type="species" reg="stuhlmanni">stuhlmanni</tp:taxon-name-part></tp:taxon-name></italic> was first collected from the indoor ornamental plants garden of a hotel located in El Gezira Street, on Gezira Island, Cairo, El Zamalek District, Cairo, Egypt (30°03’27.4”N 31°13’28.1”E). There have been subsequent unconfirmed reports from anthropochorus environments elsewhere in Egypt. The distribution map of <italic><tp:taxon-name><tp:taxon-name-part taxon-name-part-type="genus" reg="Laevicaulis">Laevicaulis</tp:taxon-name-part><tp:taxon-name-part taxon-name-part-type="species" reg="stuhlmanni">stuhlmanni</tp:taxon-name-part></tp:taxon-name>, <tp:taxon-name><tp:taxon-name-part taxon-name-part-type="genus" reg="Laevicaulis">Laevicaulis</tp:taxon-name-part><tp:taxon-name-part taxon-name-part-type="species" reg="alte">alte</tp:taxon-name-part></tp:taxon-name></italic> and <italic><tp:taxon-name><tp:taxon-name-part taxon-name-part-type="genus" reg="Laevicaulis">Laevicaulis</tp:taxon-name-part><tp:taxon-name-part taxon-name-part-type="species" reg="striatus">striatus</tp:taxon-name-part></tp:taxon-name></italic> is illustrated in Africa (Fig. <xref ref-type="fig" rid="F7734230">9</xref>).</p></tp:treatment-sec><tp:treatment-sec sec-type="Biology"><title>Biology</title><p>The species <italic><tp:taxon-name><tp:taxon-name-part taxon-name-part-type="genus" reg="Laevicaulis">Laevicaulis</tp:taxon-name-part><tp:taxon-name-part taxon-name-part-type="species" reg="stuhlmanni">stuhlmanni</tp:taxon-name-part></tp:taxon-name></italic> was reported for the first time in Egypt under the <italic>nomen nudum <tp:taxon-name><tp:taxon-name-part taxon-name-part-type="genus" reg="Laevicaulis">L.</tp:taxon-name-part><tp:taxon-name-part taxon-name-part-type="species" reg="stuhlmanni">stuhlmanni</tp:taxon-name-part><tp:taxon-name-part taxon-name-part-type="subspecies" reg="aegypti">aegypti</tp:taxon-name-part></tp:taxon-name></italic> (<xref ref-type="bibr" rid="B7733266">Ali 2017a</xref>, <xref ref-type="bibr" rid="B7733275">Ali 2017b</xref>) and the biological attributes, such as life cycle, pre-oviposition period, oviposition period, post-oviposition period, reproductive output, incubation period, generation period and life span, were documented and described.</p><p>As in all veronicellid species, the slug is a hermaphrodite species that possessing both male and female genitalia and self-fertilisation can occur. However, mating or cross-fertilisation was not observed for this species under laboratory conditions. The reproductive season of this species starts in March, when the seasonal temperature rises and lasts until November (<xref ref-type="bibr" rid="B7733275">Ali 2017b</xref>). The incubation period for the eggs to hatch averaged 15 days with ranges from 10 to 19 days at a temperature of 29 to 31°C and a humidity between 52% and 64%. <italic><tp:taxon-name><tp:taxon-name-part taxon-name-part-type="genus" reg="Laevicaulis">Laevicaulis</tp:taxon-name-part><tp:taxon-name-part taxon-name-part-type="species" reg="stuhlmanni">stuhlmanni</tp:taxon-name-part></tp:taxon-name></italic> reaches sexual maturity after an average of 86 days with ranges 53 to 115 days after hatching, depending on the surrounding conditions. Total life span averaged 155 days with ranges between 127 to 188 days. The oviposition period averaged 46 days with ranges one to 74 days; each slug can produce around five egg clutches ranging from one to twelve egg clutches/slug with an average of 47 eggs/clutch (range 10 to 120 egg/clutch) under laboratory conditions. Generation period averaged 102 days with ranges 69 to 127 days (<xref ref-type="bibr" rid="B7733275">Ali 2017b</xref>). This species laid multiple egg masses during its activity months. In Figs <xref ref-type="fig" rid="F7904365">10</xref>, <xref ref-type="fig" rid="F7904369">11</xref>, <xref ref-type="fig" rid="F7904373">12</xref>, the eggs are oval to spherical elongate shape and translucent. The eggs are joined together by a thin interconnecting thread producing a gradually spiral-like egg mass with distinct faecal pellets ribbon deposited on the top of the eggs.</p></tp:treatment-sec><tp:treatment-sec sec-type="Taxon discussion"><title>Taxon discussion</title><p><italic><tp:taxon-name><tp:taxon-name-part taxon-name-part-type="genus" reg="Laevicaulis">Laevicaulis</tp:taxon-name-part><tp:taxon-name-part taxon-name-part-type="species" reg="stuhlmanni">stuhlmanni</tp:taxon-name-part></tp:taxon-name></italic> is a native slug of Eastern and Central Africa (Congo, Rwanda, Burundi, Kenya, Tanzania) (<xref ref-type="bibr" rid="B7733375">Forcart 1953</xref>). Veronicellids have been recorded throughout the tropics on a number of ornamental plants including flower beds and seedlings causing significant economic losses (<xref ref-type="bibr" rid="B7904454">Robinson and Hollingsworth 2005</xref> , <xref ref-type="bibr" rid="B7733402">Gomes et al. 2013</xref>). It is a phytophagous species and often occurs in large numbers beneath decaying vegetation in its natural habitat; however, through this study and from other growers and farmers’ observations, the species was also found in commercial plantations. <italic><tp:taxon-name><tp:taxon-name-part taxon-name-part-type="genus" reg="Laevicaulis">L.</tp:taxon-name-part><tp:taxon-name-part taxon-name-part-type="species" reg="stuhlmanni">stuhlmanni</tp:taxon-name-part></tp:taxon-name></italic> is usually active during the night, while it is buried in the ground during the day (<xref ref-type="bibr" rid="B7733275">Ali 2017b</xref>). It is a hermaphrodite and member of a genus that includes some widespread and invasive pests, such as <italic><tp:taxon-name><tp:taxon-name-part taxon-name-part-type="genus" reg="Laevicaulis">Laevicaulis</tp:taxon-name-part><tp:taxon-name-part taxon-name-part-type="species" reg="alte">alte</tp:taxon-name-part></tp:taxon-name></italic> (<xref ref-type="bibr" rid="B7904472">Raut 1999</xref>, <xref ref-type="bibr" rid="B7904463">Das and Parida 2015</xref>).</p></tp:treatment-sec><tp:treatment-sec sec-type="Taxonomic remarks"><title>Taxonomic remarks</title><p>The validity of <italic><tp:taxon-name><tp:taxon-name-part taxon-name-part-type="genus" reg="Laevicaulis">Laevicaulis</tp:taxon-name-part></tp:taxon-name></italic> Simroth, 1913 as the objective senior synonym of <italic><tp:taxon-name><tp:taxon-name-part taxon-name-part-type="genus" reg="Eleutherocaulis">Eleutherocaulis</tp:taxon-name-part></tp:taxon-name></italic> Simroth, 1913 was recently confirmed by <xref ref-type="bibr" rid="B7894517">Sajan and Tripathy (2021)</xref>. The type species, in both cases by subsequent designation, is <italic><tp:taxon-name><tp:taxon-name-part taxon-name-part-type="genus" reg="Vaginulus">Vaginulus</tp:taxon-name-part><tp:taxon-name-part taxon-name-part-type="species" reg="comorensis">comorensis</tp:taxon-name-part></tp:taxon-name></italic> Fischer, 1883, a junior synonym of <italic><tp:taxon-name><tp:taxon-name-part taxon-name-part-type="genus" reg="Vaginulus">Vaginulus</tp:taxon-name-part><tp:taxon-name-part taxon-name-part-type="species" reg="alte">alte</tp:taxon-name-part></tp:taxon-name></italic> A. Férussac, 1822.</p><p>The systematics of the <italic><tp:taxon-name><tp:taxon-name-part taxon-name-part-type="genus" reg="Laevicaulis">Laevicaulis</tp:taxon-name-part></tp:taxon-name></italic> species are uncertain, due to the description of several taxa in the second half of the 1800s, based only on external characters such as body colour and body measurements of the slug or on inadequate descriptions of genitalia. <xref ref-type="bibr" rid="B7733606">Simroth (1895)</xref> described a subspecies <italic><tp:taxon-name><tp:taxon-name-part taxon-name-part-type="genus" reg="Laevicaulis">Laevicaulis</tp:taxon-name-part><tp:taxon-name-part taxon-name-part-type="species" reg="stuhlmanni">stuhlmanni</tp:taxon-name-part><tp:taxon-name-part taxon-name-part-type="subspecies" reg="atrolimbatus">atrolimbatus</tp:taxon-name-part></tp:taxon-name></italic>, but its validity is questionable.</p><p><italic><tp:taxon-name><tp:taxon-name-part taxon-name-part-type="genus" reg="Laevicaulis">Laevicaulis</tp:taxon-name-part><tp:taxon-name-part taxon-name-part-type="species" reg="striatus">striatus</tp:taxon-name-part></tp:taxon-name></italic> and <italic><tp:taxon-name><tp:taxon-name-part taxon-name-part-type="genus" reg="Laevicaulis">L.</tp:taxon-name-part><tp:taxon-name-part taxon-name-part-type="species" reg="stuhlmanni">stuhlmanni</tp:taxon-name-part></tp:taxon-name></italic> have similar female genitalia and phallic glands. However, the phallus in the two species reportedly has a different apex. In <xref ref-type="bibr" rid="B7733606">Simroth 1895</xref>: 62, the original description of <italic><tp:taxon-name><tp:taxon-name-part taxon-name-part-type="genus" reg="Laevicaulis">L.</tp:taxon-name-part><tp:taxon-name-part taxon-name-part-type="species" reg="stuhlmanni">stuhlmanni</tp:taxon-name-part></tp:taxon-name></italic> describes a cylindrical phallus, slightly tapered distally, with a flat terminal disc, in the middle of which the sperm duct opens. The descriptions and figures of <italic><tp:taxon-name><tp:taxon-name-part taxon-name-part-type="genus" reg="Laevicaulis">L.</tp:taxon-name-part><tp:taxon-name-part taxon-name-part-type="species" reg="stuhlmanni">stuhlmanni</tp:taxon-name-part></tp:taxon-name></italic> in Simroth (1896: 18, Pl. 3, figs. 6 B-C) and the synonym <italic><tp:taxon-name><tp:taxon-name-part taxon-name-part-type="genus" reg="Vaginula">Vaginula</tp:taxon-name-part><tp:taxon-name-part taxon-name-part-type="species" reg="aequatorialis">aequatorialis</tp:taxon-name-part></tp:taxon-name></italic>) and those of Forcart L (1953: 74-76, Pl. 5, figs. 1 A-E) are consistent with the original description of <italic><tp:taxon-name><tp:taxon-name-part taxon-name-part-type="genus" reg="Laevicaulis">L.</tp:taxon-name-part><tp:taxon-name-part taxon-name-part-type="species" reg="stuhlmanni">stuhlmanni</tp:taxon-name-part></tp:taxon-name></italic>. However, part of Forcart's description of <italic><tp:taxon-name><tp:taxon-name-part taxon-name-part-type="genus" reg="Laevicaulis">L.</tp:taxon-name-part><tp:taxon-name-part taxon-name-part-type="species" reg="stuhlmanni">stuhlmanni</tp:taxon-name-part></tp:taxon-name></italic> (<xref ref-type="bibr" rid="B7733375">Forcart 1953</xref>: 75, Pl. 4 figs. 10 A-B) is not consistent with <italic><tp:taxon-name><tp:taxon-name-part taxon-name-part-type="genus" reg="Laevicaulis">L.</tp:taxon-name-part><tp:taxon-name-part taxon-name-part-type="species" reg="stuhlmanni">stuhlmanni</tp:taxon-name-part></tp:taxon-name></italic>'s original description, while it fits well with <italic><tp:taxon-name><tp:taxon-name-part taxon-name-part-type="genus" reg="Laevicaulis">L.</tp:taxon-name-part><tp:taxon-name-part taxon-name-part-type="species" reg="striatus">striatus</tp:taxon-name-part></tp:taxon-name></italic> in the same paper (<xref ref-type="bibr" rid="B7733375">Forcart 1953</xref>). <xref ref-type="bibr" rid="B7733615">Simroth (1896)</xref> described the new species <italic><tp:taxon-name><tp:taxon-name-part taxon-name-part-type="genus" reg="Vaginula">Vaginula</tp:taxon-name-part><tp:taxon-name-part taxon-name-part-type="species" reg="striata">striata</tp:taxon-name-part></tp:taxon-name></italic>, based on external features of sexually immature specimens. Forcart (1953: 79-86, Pl. 5, figs. 3 A and C) reviewed <italic><tp:taxon-name><tp:taxon-name-part taxon-name-part-type="genus" reg="Laevicaulis">L.</tp:taxon-name-part><tp:taxon-name-part taxon-name-part-type="species" reg="striatus">striatus</tp:taxon-name-part></tp:taxon-name></italic>, based on adult specimens sampled in the type locality. These specimens are characterised by the phallus with a subdistal annular swelling. The important character given for <italic><tp:taxon-name><tp:taxon-name-part taxon-name-part-type="genus" reg="Laevicaulis">L.</tp:taxon-name-part><tp:taxon-name-part taxon-name-part-type="species" reg="stuhlmanni">stuhlmanni</tp:taxon-name-part></tp:taxon-name></italic> is that it has a phallus with a flat terminal disc, while <italic><tp:taxon-name><tp:taxon-name-part taxon-name-part-type="genus" reg="Laevicaulis">L.</tp:taxon-name-part><tp:taxon-name-part taxon-name-part-type="species" reg="striatus">striatus</tp:taxon-name-part></tp:taxon-name></italic> has a phallus with a subdistal annular swelling. Based on these data, <xref ref-type="bibr" rid="B7733527">Liberto et al. (2021)</xref> classified the <italic><tp:taxon-name><tp:taxon-name-part taxon-name-part-type="genus" reg="Laevicaulis">Laevicaulis</tp:taxon-name-part></tp:taxon-name></italic> population from Libya as <italic><tp:taxon-name><tp:taxon-name-part taxon-name-part-type="genus" reg="Laevicaulis">L.</tp:taxon-name-part><tp:taxon-name-part taxon-name-part-type="species" reg="striatus">striatus</tp:taxon-name-part></tp:taxon-name></italic>.</p><p>However, as shown by <xref ref-type="bibr" rid="B7733366">Colosi (1927)</xref> for <italic><tp:taxon-name><tp:taxon-name-part taxon-name-part-type="genus" reg="Laevicaulis">Laevicaulis</tp:taxon-name-part><tp:taxon-name-part taxon-name-part-type="species" reg="somalicus">somalicus</tp:taxon-name-part></tp:taxon-name></italic> (<xref ref-type="bibr" rid="B7733366">Colosi 1927</xref>) and as evidenced by <xref ref-type="bibr" rid="B7733375">Forcart (1953)</xref> (P1. 4, fig. 10; P1. 5, figs. 1, 3) for <italic><tp:taxon-name><tp:taxon-name-part taxon-name-part-type="genus" reg="Laevicaulis">L.</tp:taxon-name-part><tp:taxon-name-part taxon-name-part-type="species" reg="stuhlmanni">stuhlmanni</tp:taxon-name-part></tp:taxon-name></italic> and <italic><tp:taxon-name><tp:taxon-name-part taxon-name-part-type="genus" reg="Laevicaulis">L.</tp:taxon-name-part><tp:taxon-name-part taxon-name-part-type="species" reg="striatus">striatus</tp:taxon-name-part></tp:taxon-name></italic>, the length of the phallus and the shape of the phallic apex are variable according to the contraction or erection of the phallus; therefore, it cannot be excluded that <italic><tp:taxon-name><tp:taxon-name-part taxon-name-part-type="genus" reg="Laevicaulis">L.</tp:taxon-name-part><tp:taxon-name-part taxon-name-part-type="species" reg="striatus">striatus</tp:taxon-name-part></tp:taxon-name></italic> is a synonym of <italic><tp:taxon-name><tp:taxon-name-part taxon-name-part-type="genus" reg="Laevicaulis">L.</tp:taxon-name-part><tp:taxon-name-part taxon-name-part-type="species" reg="stuhlmanni">stuhlmanni</tp:taxon-name-part></tp:taxon-name></italic>. Pending a modern taxonomic review involving a molecular analysis of the <italic><tp:taxon-name><tp:taxon-name-part taxon-name-part-type="genus" reg="Laevicaulis"/><tp:taxon-name-part taxon-name-part-type="species" reg="stuhlmanni">stuhlmanni</tp:taxon-name-part></tp:taxon-name>/<tp:taxon-name><tp:taxon-name-part taxon-name-part-type="genus" reg="Laevicaulis"/><tp:taxon-name-part taxon-name-part-type="species" reg="striatus">striatus</tp:taxon-name-part></tp:taxon-name></italic> group, the authors attribute the population examined here and the one reported from Libya (as <italic><tp:taxon-name><tp:taxon-name-part taxon-name-part-type="genus" reg="Eleutherocaulis">Eleutherocaulis</tp:taxon-name-part><tp:taxon-name-part taxon-name-part-type="species" reg="striatus">striatus</tp:taxon-name-part></tp:taxon-name></italic> in <xref ref-type="bibr" rid="B7733527">Liberto et al. (2021)</xref> to the senior taxon <italic><tp:taxon-name><tp:taxon-name-part taxon-name-part-type="genus" reg="Laevicaulis">L.</tp:taxon-name-part><tp:taxon-name-part taxon-name-part-type="species" reg="stuhlmanni">stuhlmanni</tp:taxon-name-part></tp:taxon-name></italic> (Simroth, 1895). The length of the phallus stalk of <italic><tp:taxon-name><tp:taxon-name-part taxon-name-part-type="genus" reg="Laevicaulis">L.</tp:taxon-name-part><tp:taxon-name-part taxon-name-part-type="species" reg="stuhlmanni">stuhlmanni</tp:taxon-name-part></tp:taxon-name></italic> in <xref ref-type="bibr" rid="B7733375">Forcart (1953)</xref> (when not contracted) is similar to that measured in the population from Cairo (Egypt) i.e. one or one and a half times the length of the papilla of the phallic gland, whereas in the populations from Benghazi (Libya), it is longer, i.e. two and a half times. The <italic><tp:taxon-name><tp:taxon-name-part taxon-name-part-type="genus" reg="Laevicaulis">L.</tp:taxon-name-part><tp:taxon-name-part taxon-name-part-type="species" reg="stuhlmanni">stuhlmanni</tp:taxon-name-part></tp:taxon-name></italic> populations described by <xref ref-type="bibr" rid="B7733375">Forcart (1953)</xref> have a variable external colour: greyish, reddish, yellow, brown or blackish-brown, the sole is uniformly blackish and always much darker than the hyponota or light with blackish margin ("subspecies" <italic>atrolimabratus</italic>). <italic><tp:taxon-name><tp:taxon-name-part taxon-name-part-type="genus" reg="Laevicaulis">L.</tp:taxon-name-part><tp:taxon-name-part taxon-name-part-type="species" reg="stuhlmanni">stuhlmanni</tp:taxon-name-part></tp:taxon-name></italic> from Egypt and Libya has an external colouration more similar to that described by <xref ref-type="bibr" rid="B7733375">Forcart (1953)</xref> for <italic><tp:taxon-name><tp:taxon-name-part taxon-name-part-type="genus" reg="Laevicaulis">L.</tp:taxon-name-part><tp:taxon-name-part taxon-name-part-type="species" reg="striatus">striatus</tp:taxon-name-part></tp:taxon-name></italic>: notum reddish-brown, yellow or greenish-brown unicoloured or with a median stripe, flanked on each side by two rows of irregular dark spots or stripes; hyponota and foot lighter than the notum.</p><p>Recently, <xref ref-type="bibr" rid="B7733284">Ali and Robinson (2020)</xref> and <xref ref-type="bibr" rid="B7903576">Ali and Robinson (2022)</xref> recorded <italic><tp:taxon-name><tp:taxon-name-part taxon-name-part-type="genus" reg="Laevicaulis">Laevicaulis</tp:taxon-name-part><tp:taxon-name-part taxon-name-part-type="species" reg="alte">alte</tp:taxon-name-part></tp:taxon-name></italic> from Abo Rawash, Giza, Egypt. <italic><tp:taxon-name><tp:taxon-name-part taxon-name-part-type="genus" reg="Laevicaulis">L.</tp:taxon-name-part><tp:taxon-name-part taxon-name-part-type="species" reg="alte">alte</tp:taxon-name-part></tp:taxon-name></italic> is distinguished from <italic><tp:taxon-name><tp:taxon-name-part taxon-name-part-type="genus" reg="Laevicaulis">L.</tp:taxon-name-part><tp:taxon-name-part taxon-name-part-type="species" reg="stuhlmanni">stuhlmanni</tp:taxon-name-part></tp:taxon-name></italic> by having a very dark notum with a pale thin well-defined white or creamy line on the dorsal surface, running the length of the body; the lighter hyponota have a creamy or grey colour; both surfaces minutely granular; the phallus with a sub-basal annular swelling (<xref ref-type="bibr" rid="B7733412">Grimpe and Hoffmann 1925</xref>, <xref ref-type="bibr" rid="B7733332">Benthem-Jutting 1952</xref>,<xref ref-type="bibr" rid="B7733375">Forcart 1953</xref>, <xref ref-type="bibr" rid="B7733343">Brodie and Barker 2012</xref>, <xref ref-type="bibr" rid="B7733553">Prakash et al. 2015</xref>).</p></tp:treatment-sec><tp:treatment-sec><!--Section generated to contain objects referenced in tp:taxon-treatment.--><fig id="F7733794" position="float" orientation="portrait"><object-id xmlns:xlink="http://www.w3.org/1999/xlink" content-type="arpha" xlink:type="simple">346EFFBD-5CE3-5A3F-B7C6-778076001CFE</object-id><object-id xmlns:xlink="http://www.w3.org/1999/xlink" content-type="doi" xlink:type="simple">10.3897/BDJ.10.e85495.figure1</object-id><label>Figure 1.</label><caption><p><italic><tp:taxon-name><tp:taxon-name-part taxon-name-part-type="genus" reg="Laevicaulis">Laevicaulis</tp:taxon-name-part><tp:taxon-name-part taxon-name-part-type="species" reg="stuhlmanni">stuhlmanni</tp:taxon-name-part></tp:taxon-name></italic> (Simroth, 1895) Gezira Island, Cairo, Egypt; external morphology and colouration.</p></caption><graphic xmlns:xlink="http://www.w3.org/1999/xlink" xlink:href="bdj-10-e85495-g001.jpg" position="float" id="oo_691877.jpg" orientation="portrait" xlink:type="simple"><uri content-type="original_file" xlink:type="simple">https://binary.pensoft.net/fig/691877</uri></graphic></fig><fig id="F7733816" position="float" orientation="portrait"><object-id xmlns:xlink="http://www.w3.org/1999/xlink" content-type="arpha" xlink:type="simple">35071BA8-D148-5A15-8BF1-B0D12A488033</object-id><object-id xmlns:xlink="http://www.w3.org/1999/xlink" content-type="doi" xlink:type="simple">10.3897/BDJ.10.e85495.figure2</object-id><label>Figure 2.</label><caption><p><italic><tp:taxon-name><tp:taxon-name-part taxon-name-part-type="genus" reg="Laevicaulis">Laevicaulis</tp:taxon-name-part><tp:taxon-name-part taxon-name-part-type="species" reg="stuhlmanni">stuhlmanni</tp:taxon-name-part></tp:taxon-name></italic> (Simroth, 1895) Gezira Island, Cairo, Egypt.</p></caption><graphic xmlns:xlink="http://www.w3.org/1999/xlink" xlink:href="bdj-10-e85495-g002.png" position="float" id="oo_691880.png" orientation="portrait" xlink:type="simple"><uri content-type="original_file" xlink:type="simple">https://binary.pensoft.net/fig/691880</uri></graphic></fig><fig id="F7733888" position="float" orientation="portrait"><object-id xmlns:xlink="http://www.w3.org/1999/xlink" content-type="arpha" xlink:type="simple">4280204F-6571-5902-81A8-46C50FC8712E</object-id><object-id xmlns:xlink="http://www.w3.org/1999/xlink" content-type="doi" xlink:type="simple">10.3897/BDJ.10.e85495.figure3</object-id><label>Figure 3.</label><caption><p><italic><tp:taxon-name><tp:taxon-name-part taxon-name-part-type="genus" reg="Laevicaulis">Laevicaulis</tp:taxon-name-part><tp:taxon-name-part taxon-name-part-type="species" reg="stuhlmanni">stuhlmanni</tp:taxon-name-part></tp:taxon-name></italic> (Simroth, 1895) Gezira Island, Cairo, Egypt, transverse dissecting view of the phallic sheath; the arrow points to tubule branched into two smaller tubules.</p></caption><graphic xmlns:xlink="http://www.w3.org/1999/xlink" xlink:href="bdj-10-e85495-g003.jpg" position="float" id="oo_691910.jpg" orientation="portrait" xlink:type="simple"><uri content-type="original_file" xlink:type="simple">https://binary.pensoft.net/fig/691910</uri></graphic></fig><fig id="F7733923" position="float" orientation="portrait"><object-id xmlns:xlink="http://www.w3.org/1999/xlink" content-type="arpha" xlink:type="simple">C16B4AC3-EE0E-5CEB-99E0-B0A3C14EF8AA</object-id><object-id xmlns:xlink="http://www.w3.org/1999/xlink" content-type="doi" xlink:type="simple">10.3897/BDJ.10.e85495.figure4</object-id><label>Figure 4.</label><caption><p><italic><tp:taxon-name><tp:taxon-name-part taxon-name-part-type="genus" reg="Laevicaulis">Laevicaulis</tp:taxon-name-part><tp:taxon-name-part taxon-name-part-type="species" reg="stuhlmanni">stuhlmanni</tp:taxon-name-part></tp:taxon-name></italic> (Simroth, 1895) Gezira Island, Cairo, Egypt, phallus.</p></caption><graphic xmlns:xlink="http://www.w3.org/1999/xlink" xlink:href="bdj-10-e85495-g004.jpg" position="float" id="oo_691911.jpg" orientation="portrait" xlink:type="simple"><uri content-type="original_file" xlink:type="simple">https://binary.pensoft.net/fig/691911</uri></graphic></fig><fig id="F7733931" position="float" orientation="portrait"><object-id xmlns:xlink="http://www.w3.org/1999/xlink" content-type="arpha" xlink:type="simple">48165FEC-EAD4-5D29-BE26-3391B150A574</object-id><object-id xmlns:xlink="http://www.w3.org/1999/xlink" content-type="doi" xlink:type="simple">10.3897/BDJ.10.e85495.figure5</object-id><label>Figure 5.</label><caption><p><italic><tp:taxon-name><tp:taxon-name-part taxon-name-part-type="genus" reg="Laevicaulis">Laevicaulis</tp:taxon-name-part><tp:taxon-name-part taxon-name-part-type="species" reg="stuhlmanni">stuhlmanni</tp:taxon-name-part></tp:taxon-name></italic> (Simroth, 1895) Gezira Island, Cairo, Egypt, the verge with contracted distal part, the phallus gland tip is at the same level as the phallus tip.</p></caption><graphic xmlns:xlink="http://www.w3.org/1999/xlink" xlink:href="bdj-10-e85495-g005.jpg" position="float" id="oo_691912.jpg" orientation="portrait" xlink:type="simple"><uri content-type="original_file" xlink:type="simple">https://binary.pensoft.net/fig/691912</uri></graphic></fig><fig id="F7733944" position="float" orientation="portrait"><object-id xmlns:xlink="http://www.w3.org/1999/xlink" content-type="arpha" xlink:type="simple">36E9FC44-823B-5077-A267-E6C3357602F6</object-id><object-id xmlns:xlink="http://www.w3.org/1999/xlink" content-type="doi" xlink:type="simple">10.3897/BDJ.10.e85495.figure6</object-id><label>Figure 6.</label><caption><p><italic><tp:taxon-name><tp:taxon-name-part taxon-name-part-type="genus" reg="Laevicaulis">Laevicaulis</tp:taxon-name-part><tp:taxon-name-part taxon-name-part-type="species" reg="stuhlmanni">stuhlmanni</tp:taxon-name-part></tp:taxon-name></italic> (Simroth, 1895) Gezira Island, Cairo, Egypt, the verge with erected distal part, the phallic gland tip is not at the same level as the phallus tip.</p></caption><graphic xmlns:xlink="http://www.w3.org/1999/xlink" xlink:href="bdj-10-e85495-g006.jpg" position="float" id="oo_691913.jpg" orientation="portrait" xlink:type="simple"><uri content-type="original_file" xlink:type="simple">https://binary.pensoft.net/fig/691913</uri></graphic></fig><fig id="F7733959" position="float" orientation="portrait"><object-id xmlns:xlink="http://www.w3.org/1999/xlink" content-type="arpha" xlink:type="simple">D00DF2BB-13EF-5805-9AE6-A07129683A6A</object-id><object-id xmlns:xlink="http://www.w3.org/1999/xlink" content-type="doi" xlink:type="simple">10.3897/BDJ.10.e85495.figure7</object-id><label>Figure 7.</label><caption><p><italic><tp:taxon-name><tp:taxon-name-part taxon-name-part-type="genus" reg="Laevicaulis">Laevicaulis</tp:taxon-name-part><tp:taxon-name-part taxon-name-part-type="species" reg="stuhlmanni">stuhlmanni</tp:taxon-name-part></tp:taxon-name></italic> (Simroth, 1895), transverse dissecting view of the phallic sheath; on the base of papilla, there are four to five thin lines of wrinkles.</p></caption><graphic xmlns:xlink="http://www.w3.org/1999/xlink" xlink:href="bdj-10-e85495-g007.jpg" position="float" id="oo_691914.jpg" orientation="portrait" xlink:type="simple"><uri content-type="original_file" xlink:type="simple">https://binary.pensoft.net/fig/691914</uri></graphic></fig><fig-group id="F7734078" position="float" orientation="portrait"><caption><p><italic><tp:taxon-name><tp:taxon-name-part taxon-name-part-type="genus" reg="Laevicaulis">Laevicaulis</tp:taxon-name-part><tp:taxon-name-part taxon-name-part-type="species" reg="stuhlmanni">stuhlmanni</tp:taxon-name-part></tp:taxon-name></italic> (Simroth, 1895). AG, albumen gland; BC, bursa copulatrix; BCD, bursa copulatrix duct; DPD, distal posterior vas deferens; FGP, female genital pore; HG, hermaphroditic gonad; HD, hermaphroditic duct; LD, ligament duct; MD, medium deferens; OV, oviduct; PPD, proximal posterior vas deferens; PR, prostatic gland; TO, tube leading to oviduct.</p></caption><fig id="F7734083" position="float" orientation="portrait"><object-id xmlns:xlink="http://www.w3.org/1999/xlink" content-type="arpha" xlink:type="simple">4705402A-5CAD-5778-B8E3-B01CCBFFD008</object-id><object-id xmlns:xlink="http://www.w3.org/1999/xlink" content-type="doi" xlink:type="simple">10.3897/BDJ.10.e85495.figure8a</object-id><label>Figure 8a.</label><caption><p>Photograph of female reproductive system.</p></caption><graphic xmlns:xlink="http://www.w3.org/1999/xlink" xlink:href="bdj-10-e85495-g008_a.jpg" xlink:type="simple" position="float" orientation="portrait" id="oo_692417.jpg"><uri content-type="original_file" xlink:type="simple">https://binary.pensoft.net/fig/692417</uri></graphic></fig><fig id="F7734084" position="float" orientation="portrait"><object-id xmlns:xlink="http://www.w3.org/1999/xlink" content-type="arpha" xlink:type="simple">63F51809-3523-5DAD-A866-090BBE855097</object-id><object-id xmlns:xlink="http://www.w3.org/1999/xlink" content-type="doi" xlink:type="simple">10.3897/BDJ.10.e85495.figure8b</object-id><label>Figure 8b.</label><caption><p>Drawing of the female reproductive system.</p></caption><graphic xmlns:xlink="http://www.w3.org/1999/xlink" xlink:href="bdj-10-e85495-g008_b.jpg" xlink:type="simple" position="float" orientation="portrait" id="oo_691915.jpg"><uri content-type="original_file" xlink:type="simple">https://binary.pensoft.net/fig/691915</uri></graphic></fig></fig-group><fig id="F7734230" position="float" orientation="portrait"><object-id xmlns:xlink="http://www.w3.org/1999/xlink" content-type="arpha" xlink:type="simple">61B528AA-0897-5146-9AD3-83A3D20667A5</object-id><object-id xmlns:xlink="http://www.w3.org/1999/xlink" content-type="doi" xlink:type="simple">10.3897/BDJ.10.e85495.figure9</object-id><label>Figure 9.</label><caption><p>Distribution map of <italic><tp:taxon-name><tp:taxon-name-part taxon-name-part-type="genus" reg="Laevicaulis">Laevicaulis</tp:taxon-name-part><tp:taxon-name-part taxon-name-part-type="species" reg="stuhlmanni">stuhlmanni</tp:taxon-name-part></tp:taxon-name></italic> (red dots), <italic><tp:taxon-name><tp:taxon-name-part taxon-name-part-type="genus" reg="Laevicaulis">Laevicaulis</tp:taxon-name-part><tp:taxon-name-part taxon-name-part-type="species" reg="alte">alte</tp:taxon-name-part></tp:taxon-name></italic> (yellow triangle) and <italic><tp:taxon-name><tp:taxon-name-part taxon-name-part-type="genus" reg="Laevicaulis">Laevicaulis</tp:taxon-name-part><tp:taxon-name-part taxon-name-part-type="species" reg="striatus">striatus</tp:taxon-name-part></tp:taxon-name></italic> (green dots) in Africa.</p></caption><graphic xmlns:xlink="http://www.w3.org/1999/xlink" xlink:href="bdj-10-e85495-g009.jpg" position="float" id="oo_730688.jpg" orientation="portrait" xlink:type="simple"><uri content-type="original_file" xlink:type="simple">https://binary.pensoft.net/fig/730688</uri></graphic></fig><fig id="F7904365" position="float" orientation="portrait"><object-id xmlns:xlink="http://www.w3.org/1999/xlink" content-type="arpha" xlink:type="simple">6A4C3378-9649-5C7C-BAED-C9202D9421F6</object-id><object-id xmlns:xlink="http://www.w3.org/1999/xlink" content-type="doi" xlink:type="simple">10.3897/BDJ.10.e85495.figure10</object-id><label>Figure 10.</label><caption><p><italic><tp:taxon-name><tp:taxon-name-part taxon-name-part-type="genus" reg="Laevicaulis">Laevicaulis</tp:taxon-name-part><tp:taxon-name-part taxon-name-part-type="species" reg="stuhlmanni">stuhlmanni</tp:taxon-name-part></tp:taxon-name></italic> (Simroth, 1895) Gezira Island, Cairo, Egypt; the photos include the egg masses of this species. The eggs are joined together by a thin interconnecting thread that forming spiral-like egg mass.</p></caption><graphic xmlns:xlink="http://www.w3.org/1999/xlink" xlink:href="bdj-10-e85495-g010.jpg" position="float" id="oo_691906.jpg" orientation="portrait" xlink:type="simple"><uri content-type="original_file" xlink:type="simple">https://binary.pensoft.net/fig/691906</uri></graphic></fig><fig id="F7904369" position="float" orientation="portrait"><object-id xmlns:xlink="http://www.w3.org/1999/xlink" content-type="arpha" xlink:type="simple">70B7D6D5-C130-5151-BD84-B17F155B74D0</object-id><object-id xmlns:xlink="http://www.w3.org/1999/xlink" content-type="doi" xlink:type="simple">10.3897/BDJ.10.e85495.figure11</object-id><label>Figure 11.</label><caption><p><italic><tp:taxon-name><tp:taxon-name-part taxon-name-part-type="genus" reg="Laevicaulis">Laevicaulis</tp:taxon-name-part><tp:taxon-name-part taxon-name-part-type="species" reg="stuhlmanni">stuhlmanni</tp:taxon-name-part></tp:taxon-name></italic> (Simroth, 1895) Gezira Island, Cairo, Egypt; the species during the egg-laying process under laboratory conditions.</p></caption><graphic xmlns:xlink="http://www.w3.org/1999/xlink" xlink:href="bdj-10-e85495-g011.jpg" position="float" id="oo_691907.jpg" orientation="portrait" xlink:type="simple"><uri content-type="original_file" xlink:type="simple">https://binary.pensoft.net/fig/691907</uri></graphic></fig><fig id="F7904373" position="float" orientation="portrait"><object-id xmlns:xlink="http://www.w3.org/1999/xlink" content-type="arpha" xlink:type="simple">12147B0B-3969-5855-984C-DE3D405F6599</object-id><object-id xmlns:xlink="http://www.w3.org/1999/xlink" content-type="doi" xlink:type="simple">10.3897/BDJ.10.e85495.figure12</object-id><label>Figure 12.</label><caption><p><italic><tp:taxon-name><tp:taxon-name-part taxon-name-part-type="genus" reg="Laevicaulis">Laevicaulis</tp:taxon-name-part><tp:taxon-name-part taxon-name-part-type="species" reg="stuhlmanni">stuhlmanni</tp:taxon-name-part></tp:taxon-name></italic> (Simroth, 1895) Gezira Island, Cairo, Egypt; the species deposited eggs that are darker in colour ready to hatch and covered with a distinct faecal ribbon on the top of the eggs.</p></caption><graphic xmlns:xlink="http://www.w3.org/1999/xlink" xlink:href="bdj-10-e85495-g012.jpg" position="float" id="oo_691908.jpg" orientation="portrait" xlink:type="simple"><uri content-type="original_file" xlink:type="simple">https://binary.pensoft.net/fig/691908</uri></graphic></fig></tp:treatment-sec><ref-list><ref id="B7733266"><element-citation xmlns:xlink="http://www.w3.org/1999/xlink" publication-type="article" xlink:type="simple"><person-group person-group-type="author"><name name-style="western"><surname>Ali</surname><given-names>R. F.</given-names></name></person-group><year>2017</year><article-title>The influence of overcrowding on the biology of veronicellid slug <italic><tp:taxon-name><tp:taxon-name-part taxon-name-part-type="genus" reg="Laevicaulis">Laevicaulis</tp:taxon-name-part><tp:taxon-name-part taxon-name-part-type="species" reg="stuhlmanni">stuhlmanni</tp:taxon-name-part><tp:taxon-name-part taxon-name-part-type="subspecies" reg="aegypti">aegypti</tp:taxon-name-part></tp:taxon-name></italic> Ali &amp; Robinson, a new subspecies record in Egypt under laboratory conditions</article-title><source>The Egyptian Journal of Experimental Biology (Zoology)</source><volume>13</volume><issue>2</issue><fpage>187</fpage><lpage>192</lpage><uri xlink:type="simple">https://www.researchgate.net/publication/334615391_The_influence_of_overcrowding_on_the_biology_of_veronicellid_slug_Laevicaulis_stuhlmanni_aegypti_Ali_Robinson_a_new_subspecies_record_in_Egypt_under_laboratory_conditions</uri><pub-id pub-id-type="doi">10.5455/egysebz.20170717094859</pub-id></element-citation></ref><ref id="B7733275"><element-citation xmlns:xlink="http://www.w3.org/1999/xlink" publication-type="article" xlink:type="simple"><person-group person-group-type="author"><name name-style="western"><surname>Ali</surname><given-names>R. F.</given-names></name></person-group><year>2017</year><article-title>Laboratory observations of the veronicellid slug biology <italic><tp:taxon-name><tp:taxon-name-part taxon-name-part-type="genus" reg="Laevicaulis">Laevicaulis</tp:taxon-name-part><tp:taxon-name-part taxon-name-part-type="species" reg="stuhlmanni">stuhlmanni</tp:taxon-name-part><tp:taxon-name-part taxon-name-part-type="subspecies" reg="aegypti">aegypti</tp:taxon-name-part></tp:taxon-name></italic> Ali &amp; Robinson, a new subspecies and record in Egyptian agro-system</article-title><source>Egyptian Academic Journal of Biological Sciences, B. Zoology</source><volume>9</volume><issue>2</issue><fpage>1</fpage><lpage>11</lpage><uri xlink:type="simple">https://eajbsz.journals.ekb.eg/article_13434.html</uri><pub-id pub-id-type="doi">10.21608/EAJBSZ.2017.13434</pub-id></element-citation></ref><ref id="B7733375"><element-citation xmlns:xlink="http://www.w3.org/1999/xlink" publication-type="article" xlink:type="simple"><person-group person-group-type="author"><name name-style="western"><surname>Forcart</surname><given-names>L.</given-names></name></person-group><year>1953</year><article-title>The <tp:taxon-name><tp:taxon-name-part taxon-name-part-type="family">veronicellidae</tp:taxon-name-part></tp:taxon-name> of Africa (<tp:taxon-name><tp:taxon-name-part taxon-name-part-type="phylum">Mollusca</tp:taxon-name-part></tp:taxon-name>, <tp:taxon-name><tp:taxon-name-part taxon-name-part-type="infraclass">Pulmonata</tp:taxon-name-part></tp:taxon-name>)</article-title><source>Annales du Musée du Congo Belge, Sciences Zoologiques</source><volume>23</volume><fpage>1</fpage><lpage>110</lpage></element-citation></ref><ref id="B7904454"><element-citation xmlns:xlink="http://www.w3.org/1999/xlink" publication-type="article" xlink:type="simple"><person-group person-group-type="author"><name name-style="western"><surname>Robinson</surname><given-names>D. G.</given-names></name><name name-style="western"><surname>Hollingsworth</surname><given-names>R. G.</given-names></name></person-group><year>2005</year><article-title>Survey of slug and snail pests on subsistence and garden crops in the islands of the American Pacific: Guam, andthe Northern Mariana Islands: Part I. The Leatherleaf Slugs (Family: <tp:taxon-name><tp:taxon-name-part taxon-name-part-type="family">Veronicellidae</tp:taxon-name-part></tp:taxon-name>).</article-title><source>United States Department of Agriculture, Animal and Plant Health Inspection Service.</source><fpage>1</fpage><lpage>11</lpage><uri xlink:type="simple">https://www.researchgate.net/publication/269097114_Survey_of_slug_and_snail_pests_on_subsistence_and_garden_crops_in_the_islands_of_the_American_Pacific_Guam_and_the_Northern_Mariana_Islands_the_Federated_States_of_Micronesia_and_American_Samoa_with_s</uri></element-citation></ref><ref id="B7733402"><element-citation xmlns:xlink="http://www.w3.org/1999/xlink" publication-type="article" xlink:type="simple"><person-group person-group-type="author"><name name-style="western"><surname>Gomes</surname><given-names>S. R.</given-names></name><name name-style="western"><surname>Robinson</surname><given-names>D. G.</given-names></name><name name-style="western"><surname>Zimmerman</surname><given-names>F. J.</given-names></name><name name-style="western"><surname>Obregón</surname><given-names>O.</given-names></name><name name-style="western"><surname>Barr</surname><given-names>N. B.</given-names></name></person-group><year>2013</year><article-title>Morphological and molecular analysis of the andean slugs <italic><tp:taxon-name><tp:taxon-name-part taxon-name-part-type="genus" reg="Colosius">Colosius</tp:taxon-name-part><tp:taxon-name-part taxon-name-part-type="species" reg="confusus">confusus</tp:taxon-name-part></tp:taxon-name></italic>, n. sp., A newly recognized pest of cultivated flowers and coffee from Colombia, Ecuador and Peru, and <italic><tp:taxon-name><tp:taxon-name-part taxon-name-part-type="genus" reg="Colosius">Colosius</tp:taxon-name-part><tp:taxon-name-part taxon-name-part-type="species" reg="pulcher">pulcher</tp:taxon-name-part></tp:taxon-name></italic> (Colosi, 1921) (<tp:taxon-name><tp:taxon-name-part taxon-name-part-type="class">Gastropoda</tp:taxon-name-part></tp:taxon-name>, <tp:taxon-name><tp:taxon-name-part taxon-name-part-type="family">Veronicellidae</tp:taxon-name-part></tp:taxon-name>)</article-title><source>Malacologia</source><volume>56</volume><issue>1-2</issue><fpage>1</fpage><lpage>30</lpage><pub-id pub-id-type="doi">10.4002/040.056.0201</pub-id></element-citation></ref><ref id="B7904472"><element-citation xmlns:xlink="http://www.w3.org/1999/xlink" publication-type="article" xlink:type="simple"><person-group person-group-type="author"><name name-style="western"><surname>Raut</surname><given-names>S. K.</given-names></name></person-group><year>1999</year><article-title>On the occurrence of the pestiferous slugs <italic><tp:taxon-name><tp:taxon-name-part taxon-name-part-type="genus" reg="Laevicaulis">Laevicaulis</tp:taxon-name-part><tp:taxon-name-part taxon-name-part-type="species" reg="alte">alte</tp:taxon-name-part></tp:taxon-name></italic> in Jorthan, Sikkim</article-title><source>Bombay Natural History Society Journal</source><volume>96</volume><issue>2</issue><fpage>346</fpage><lpage>347</lpage></element-citation></ref><ref id="B7904463"><element-citation xmlns:xlink="http://www.w3.org/1999/xlink" publication-type="article" xlink:type="simple"><person-group person-group-type="author"><name name-style="western"><surname>Das</surname><given-names>B.</given-names></name><name name-style="western"><surname>Parida</surname><given-names>L.</given-names></name></person-group><year>2015</year><article-title>Morphometric studies of the tropical leatherleaf slug <italic><tp:taxon-name><tp:taxon-name-part taxon-name-part-type="genus" reg="Laevicaulis">Laevicaulis</tp:taxon-name-part><tp:taxon-name-part taxon-name-part-type="species" reg="alte">alte</tp:taxon-name-part></tp:taxon-name></italic> from prachi belt of Odisha</article-title><source>Journal of Entomology and Zoology Studies</source><volume>3</volume><fpage>132-</fpage><lpage>134</lpage><uri xlink:type="simple">https://www.entomoljournal.com/archives/?year=2015&amp;vol=3&amp;issue=3&amp;ArticleId=482</uri></element-citation></ref><ref id="B7894517"><element-citation xmlns:xlink="http://www.w3.org/1999/xlink" publication-type="article" xlink:type="simple"><person-group person-group-type="author"><name name-style="western"><surname>Sajan</surname><given-names>Sheikh</given-names></name><name name-style="western"><surname>Tripathy</surname><given-names>Basudev</given-names></name></person-group><year>2021</year><article-title><italic><tp:taxon-name><tp:taxon-name-part taxon-name-part-type="genus" reg="Laevicaulis">Laevicaulis</tp:taxon-name-part></tp:taxon-name></italic> Simroth, 1913 (<tp:taxon-name><tp:taxon-name-part taxon-name-part-type="phylum">Mollusca</tp:taxon-name-part></tp:taxon-name>, <tp:taxon-name><tp:taxon-name-part taxon-name-part-type="class">Gastropoda</tp:taxon-name-part></tp:taxon-name>, <tp:taxon-name><tp:taxon-name-part taxon-name-part-type="suborder">Systellommatophora</tp:taxon-name-part></tp:taxon-name>, <tp:taxon-name><tp:taxon-name-part taxon-name-part-type="family">Veronicellidae</tp:taxon-name-part></tp:taxon-name>) is the valid name for a widespread genus of slugs, including the highly invasive <italic><tp:taxon-name><tp:taxon-name-part taxon-name-part-type="genus" reg="Laevicaulis">Laevicaulis</tp:taxon-name-part><tp:taxon-name-part taxon-name-part-type="species" reg="alte">alte</tp:taxon-name-part></tp:taxon-name></italic> (Férussac, 1822). 78: 160-164.</article-title><source>Bulletin of Zoological Nomenclature</source><volume>78</volume><fpage>160</fpage><lpage>164</lpage><uri xlink:type="simple">http://zoobank.org/urn:lsid:zoobank.org:pub:A209DF86-62A4-4299-8377-FE71FF5C595D</uri><pub-id pub-id-type="doi">10.21805/bzn.v78.a040</pub-id></element-citation></ref><ref id="B7733606"><element-citation xmlns:xlink="http://www.w3.org/1999/xlink" publication-type="article" xlink:type="simple"><person-group person-group-type="author"><name name-style="western"><surname>Simroth</surname><given-names>H.</given-names></name></person-group><year>1895</year><article-title>Uber die von Herrn Dr. Stuhlmann im Innern von Ostafrika gesammelten Nacktschnecken</article-title><source>Sitzungsberichte der Naturforschenden Gesellschaft zu Leipzig</source><volume>19</volume><issue>21</issue><fpage>51</fpage><lpage>77</lpage></element-citation></ref><ref id="B7733615"><element-citation xmlns:xlink="http://www.w3.org/1999/xlink" publication-type="article" xlink:type="simple"><person-group person-group-type="author"><name name-style="western"><surname>Simroth</surname><given-names>H.</given-names></name></person-group><year>1896</year><article-title>Nacktschnecken. In: Möbius, K. Deutsch-Ost-Afrika</article-title><source>Die Thierwelt Ost-Afrika und der Nachbargebiete. Wirbellose Thiere</source><volume>4</volume><issue>4</issue><fpage>1</fpage><lpage>23</lpage></element-citation></ref><ref id="B7733527"><element-citation xmlns:xlink="http://www.w3.org/1999/xlink" publication-type="article" xlink:type="simple"><person-group person-group-type="author"><name name-style="western"><surname>Liberto</surname><given-names>F.</given-names></name><name name-style="western"><surname>Abusneina</surname><given-names>A.</given-names></name><name name-style="western"><surname>Sparacio</surname><given-names>I.</given-names></name></person-group><year>2021</year><article-title>New data on slugs and semi-slugs from Cyrenaica (north-eastern Libya) (<tp:taxon-name><tp:taxon-name-part taxon-name-part-type="family">Parmacellidae</tp:taxon-name-part></tp:taxon-name>, <tp:taxon-name><tp:taxon-name-part taxon-name-part-type="family">Limacidae</tp:taxon-name-part></tp:taxon-name>, <tp:taxon-name><tp:taxon-name-part taxon-name-part-type="family">Agriolimacidae</tp:taxon-name-part></tp:taxon-name>, <tp:taxon-name><tp:taxon-name-part taxon-name-part-type="family">Veronicellidae</tp:taxon-name-part></tp:taxon-name>)</article-title><source>Biodiversity Journal</source><volume>12</volume><issue>2</issue><fpage>325</fpage><lpage>334</lpage><uri xlink:type="simple">https://www.researchgate.net/publication/351591253_New_data_on_slugs_and_semi-slugs_from_Cyrenaica_north-_eastern_Libya_Parmacellidae</uri><pub-id pub-id-type="doi">10.31396/Biodiv.Jour.2021.12.2.325.334</pub-id></element-citation></ref><ref id="B7733366"><element-citation xmlns:xlink="http://www.w3.org/1999/xlink" publication-type="article" xlink:type="simple"><person-group person-group-type="author"><name name-style="western"><surname>Colosi</surname><given-names>G.</given-names></name></person-group><year>1927</year><article-title>Nota sopra alcuni Vaginulidi</article-title><source>Bollettino della Società dei Naturalisti di Napoli</source><volume>39</volume><fpage>271</fpage><lpage>279</lpage><uri xlink:type="simple">https://www.biodiversitylibrary.org/item/254973#page/6/mode/1up</uri></element-citation></ref><ref id="B7733284"><element-citation xmlns:xlink="http://www.w3.org/1999/xlink" publication-type="article" xlink:type="simple"><person-group person-group-type="author"><name name-style="western"><surname>Ali</surname><given-names>R. F.</given-names></name><name name-style="western"><surname>Robinson</surname><given-names>D. G.</given-names></name></person-group><year>2020</year><article-title>Four records of new to Egypt gastropod species including the first reported tropical leather leaf slug <italic><tp:taxon-name><tp:taxon-name-part taxon-name-part-type="genus" reg="Laevicaulis">Laevicaulis</tp:taxon-name-part><tp:taxon-name-part taxon-name-part-type="species" reg="alte">alte</tp:taxon-name-part></tp:taxon-name></italic> (d’A. de Férussac, 1822) (<tp:taxon-name><tp:taxon-name-part taxon-name-part-type="infraclass">Pulmonata</tp:taxon-name-part></tp:taxon-name>: <tp:taxon-name><tp:taxon-name-part taxon-name-part-type="family">Veronicellidae</tp:taxon-name-part></tp:taxon-name>)</article-title><source>Zoology and Ecology</source><volume>30</volume><issue>2</issue><fpage>138</fpage><lpage>156</lpage><uri xlink:type="simple">https://www.semanticscholar.org/paper/Four-records-of-new-to-Egypt-gastropod-species-the-Ali-Robinson/33dad2a6b809973625ffb221fa444004a6b24664</uri><pub-id pub-id-type="doi">10.35513/21658005.2020.2.8</pub-id></element-citation></ref><ref id="B7903576"><element-citation xmlns:xlink="http://www.w3.org/1999/xlink" publication-type="article" xlink:type="simple"><person-group person-group-type="author"><name name-style="western"><surname>Ali</surname><given-names>R. F.</given-names></name><name name-style="western"><surname>Robinson</surname><given-names>D. G.</given-names></name></person-group><year>2022</year><article-title>Recording the Terrestrial Slug Species <tp:taxon-name><tp:taxon-name-part taxon-name-part-type="genus" reg="Laevicaulis">Laevicaulis</tp:taxon-name-part><tp:taxon-name-part taxon-name-part-type="species" reg="alte">alte</tp:taxon-name-part></tp:taxon-name> (Férussac, 1822) (<tp:taxon-name><tp:taxon-name-part taxon-name-part-type="infraclass">Pulmonata</tp:taxon-name-part></tp:taxon-name>: <tp:taxon-name><tp:taxon-name-part taxon-name-part-type="family">Veronicellidae</tp:taxon-name-part></tp:taxon-name>) in Ornamental Plants Nursery in Giza Governorate, Egypt</article-title><source>Universal Journal of Agricultural Research</source><volume>10</volume><issue>2</issue><fpage>170</fpage><lpage>174</lpage><uri xlink:type="simple">https://www.hrpub.org/journals/article_info.php?aid=12063</uri><pub-id pub-id-type="doi">10.13189/ujar.2022.100208</pub-id></element-citation></ref><ref id="B7733412"><element-citation xmlns:xlink="http://www.w3.org/1999/xlink" publication-type="article" xlink:type="simple"><person-group person-group-type="author"><name name-style="western"><surname>Grimpe</surname><given-names>G.</given-names></name><name name-style="western"><surname>Hoffmann</surname><given-names>H.</given-names></name></person-group><year>1925</year><article-title>Die Nacktschnecken von Neu-Caledonien, den Loyalty-Inseln und den Neuen Hebriden</article-title><source>Nova Caledonia; A. Zoologie</source><volume>3</volume><issue>3</issue><fpage>337</fpage><lpage>476</lpage></element-citation></ref><ref id="B7733332"><element-citation xmlns:xlink="http://www.w3.org/1999/xlink" publication-type="article" xlink:type="simple"><person-group person-group-type="author"><name name-style="western"><surname>Benthem-Jutting</surname><given-names>W. S. S. van.</given-names></name></person-group><year>1952</year><article-title>III. Critical revision of the Javanese pulmonate land-snails of the families <tp:taxon-name><tp:taxon-name-part taxon-name-part-type="family">Ellobiidae</tp:taxon-name-part></tp:taxon-name> to <tp:taxon-name><tp:taxon-name-part taxon-name-part-type="family">Limacidae</tp:taxon-name-part></tp:taxon-name>, with an appendix on the <tp:taxon-name><tp:taxon-name-part taxon-name-part-type="family">Helicarionidae</tp:taxon-name-part></tp:taxon-name></article-title><source>Treubia</source><volume>21</volume><issue>2</issue><fpage>291</fpage><lpage>435</lpage></element-citation></ref><ref id="B7733343"><element-citation xmlns:xlink="http://www.w3.org/1999/xlink" publication-type="book" xlink:type="simple"><person-group person-group-type="author"><name name-style="western"><surname>Brodie</surname><given-names>G</given-names></name><name name-style="western"><surname>Barker</surname><given-names>G. M.</given-names></name></person-group><year>2012</year><source><italic><tp:taxon-name><tp:taxon-name-part taxon-name-part-type="genus" reg="Laevicaulis">Laevicaulis</tp:taxon-name-part><tp:taxon-name-part taxon-name-part-type="species" reg="alte">alte</tp:taxon-name-part></tp:taxon-name></italic> (Férussac, 1822). Family <tp:taxon-name><tp:taxon-name-part taxon-name-part-type="family">Veronicellidae</tp:taxon-name-part></tp:taxon-name></source><publisher-name>USP Introduced Land Snails of the Fiji Islands Fact Sheet Series, 3.</publisher-name><uri xlink:type="simple">https://repository.usp.ac.fj/5436/1/Laevicaulis_alte-_Ferussac-1822.pdf</uri></element-citation></ref><ref id="B7733553"><element-citation xmlns:xlink="http://www.w3.org/1999/xlink" publication-type="article" xlink:type="simple"><person-group person-group-type="author"><name name-style="western"><surname>Prakash</surname><given-names>S.</given-names></name><name name-style="western"><surname>Verma</surname><given-names>A. K.</given-names></name><name name-style="western"><surname>Mishra</surname><given-names>B. P.</given-names></name></person-group><year>2015</year><article-title>Anatomy of digestive tract of the Indian garden slug, <italic><tp:taxon-name><tp:taxon-name-part taxon-name-part-type="genus" reg="Laevicaulis">Laevicaulis</tp:taxon-name-part><tp:taxon-name-part taxon-name-part-type="species" reg="alte">alte</tp:taxon-name-part></tp:taxon-name></italic> (Férussac, 1822)</article-title><source>International Journal of Fauna and Biological Studies</source><volume>2</volume><issue>6</issue><fpage>38</fpage><lpage>40</lpage><uri xlink:type="simple">https://www.faunajournal.com/archives/2015/vol2issue6/PartA/2-6-14.1.pdf.</uri></element-citation></ref></ref-list></tp:taxon-treatment>
